# Supplementary material for: New chromosome-scale genomes provide insights into marine adaptations of sea snakes (Hydrophis: Elapidae)
Source: BMC Biol. 2023 Dec 8;21:284. doi: 10.1186/s12915-023-01772-2 (PMC10709897; doi:10.1186/s12915-023-01772-2)
Supplement: Supplementary file 2 — Additional file 2: Table S1. Sequence data summary. Table S2. Estimated genome size statistics. Table S3. Genome assembly summary metrics. Table S4. K-mer completeness and QV statistics. Table S5. Gene annotation summary statistics. Table S6. RepeatMasker summary tables. Table S7. LTR Assembly Index results for each of the newly assembled genomes. Table S8. PhyloNet output for each reticulation value. Table S9. A summary of structural variants identified by Syri between sea snakes. Table S10. OrthoFinder summary statistics. Table S11. Orthogroup summary statistics. Table S12. PAML drop-out results for each single-copy ortholog. Table S13. BUSTED-PH results for each single-copy ortholog. Table S14. Selection testing results for marine-specific positively selected genes. Table S15. RELAX results for each single-copy ortholog. Table S16. Over-representation results generated by PANTHER. Table S17. REVIGO clustering of the 46 most specifically enriched GO terms. [file 12915_2023_1772_MOESM2_ESM.xlsx]

## Sheet: S1 - sequence data
			Raw							Trimmed
Sample	Data	File (tissue)	Total seqs	Total length (bp)	Avg. length	N50	Q20(%)	Q30(%)		Total seqs	Total length (bp)	Avg. length	N50	Q20(%)	Q30(%)
Hydrophis major	HiFi	350844 (blood)	2265266	29097919537	12845.3	12932	98.81	97.25		4823919	61938420587	12839.9	12927	98.84	97.33
	HiFi	350844 (blood)	2560094	32854299806	12833.2	12923	98.87	97.4
	Hi-C	350845 (kidney)	428965377	64773771927	151	151	97.56	93.91		Processed by Arima mapping pipeline
	Hi-C	350845 (kidney)	428965377	64773771927	151	151	95.17	89.48
	RNA	350840 (liver)	68196597	6776217181	99.4	100	98.26	94.6		64492785	6407069920	99.3	100	98.41	94.8
	RNA	350840 (liver)	68196597	6775558722	99.4	100	97.79	93.93		64492785	6404721639	99.3	100	98.16	94.42
	RNA	350841 (skin)	70241611	6976063945	99.3	100	97.34	91.82		63907159	6341596330	99.2	100	97.44	91.94
	RNA	350841 (skin)	70241611	6976849111	99.3	100	97.88	93.97		63907159	6344982351	99.3	100	98.24	94.41
	RNA	350842 (brain)	72861210	7235787801	99.3	100	98.53	95.42		63308696	6284010431	99.3	100	98.61	95.51
	RNA	350842 (brain)	72861210	7235093189	99.3	100	97.85	94.16		63308696	6281957565	99.2	100	98.18	94.56
	RNA	350843 (vitellogenic follicles)	82488995	8190547602	99.3	100	98.54	95.48		77311381	7673645337	99.3	100	98.67	95.68
	RNA	350843 (vitellogenic follicles)	82488995	8192626452	99.3	100	97.45	93.34		77311381	7674200640	99.3	100	97.92	93.94
Hydrophis ornatus	Nanopore	SRR17056027 (blood)	2652825	77510707798	29218.2	76608	49.2	16.76
	Nanopore	SRR17056026 (blood)	2440601	55517509952	22747.5	93312	49.24	16.4
	Hi-C	SRR16961052 (blood)	344265674	51984116774	151	151	96.66	91.97		344173288	51580323164	149.9	151	96.91	92.28
	Hi-C	SRR16961052 (blood)	344265674	51984116774	151	151	95.39	89.59		344173288	51553019386	149.8	151	95.66	89.92
	WGS	SRR16961054 (blood)	480240937	71377944161	148.6	150	96.18	90.95		477192766	70813347533	148.4	150	96.52	91.31
	WGS	SRR16961054 (blood)	480240937	71657524802	149.2	150	92.01	83.71		477192766	70720842017	148.2	149	92.28	84.01
Hydrophis curtus (West)	Nanopore	SRR17056029 (blood)	1554796	49896260522	32091.8	83077	54.84	19.71
	Nanopore	SRR17056028 (blood)	2230753	69709726697	31249.4	103079	52	19.13
	Nanopore	SRR16961058 (blood)	1554793	49896387034	32092	83078	54.84	19.71
	Hi-C	SRR16961053 (blood)	319104976	48184851376	151	151	96.84	92.13		319008210	47870644266	150.1	151	97.03	92.36
	Hi-C	SRR16961053 (blood)	319104976	48184851376	151	151	94.89	88.51		319008210	47837193947	150	151	95.13	88.79
	WGS	SRR16961055 (blood)	462892863	68760728912	148.5	150	96.05	90.44		460156668	68270436642	148.4	150	96.35	90.76
	WGS	SRR16961055 (blood)	462892863	69028176553	149.1	150	92.43	84.16		460156668	68204934769	148.2	150	92.65	84.4
Hydrophis elegans	Nanopore	PUXP22259 (blood)	1550761	52423090258	33804.8	70482	66.54	23.96		-
	Nanopore	PBXP22273 (blood)	3777657	51880272522	13733.5	24134	64.93	20.51
	WGS	22-01210 (tail)	541907891	81286183650	150	150	97.51	92.93		498597785	74423187111	149.3	150	97.47	92.79
	WGS	22-01210 (tail)	541907891	81286183650	150	150	95.71	89.05		498597785	74423187111	149.3	150	95.64	88.85

## Sheet: S2 - Genome size statistics
Sample	Estimated (bp)	Total (bp)	Chromosome (bp)	Chromosome length as % of total assembly length
Hydrophis major	1887444477	2166703382	1964654515	90.6748
Haplotype 1		2155570180	1914262153	88.8054
Haplotype 2		1876290115	1739597760	92.7148
Hydrophis ornatus	1948550837	1926185883	1900896331	98.6871
Hydrophis curtus (West)	1927540422	1925097533	1887649988	98.0548
Hydrophis elegans	1825003342	2014974070	-	-

## Sheet: S3 - QUAST statistics scaffold
Sample	Contigs	Total length	Largest contig	GC (%)	N50	N's per 100kbp
Hydrophis major	1320	2166703382	434526931	40.5	268276564	2.2
Haplotype 1	1940	2155570180	433800706	40.5	215138630	3.33
Haplotype 2	921	1876290115	433818416	40.6	264040294	3.52
Hydrophis ornatus	548	1926185883	440412367	40.43	270037255	43.96
Hydrophis curtus (West)	809	1925097533	440267436	40.56	267948383	65.83
Hydrophis elegans	3126	2014974070	65472633	40.54	17918926	0.25

## Sheet: S4 - Merqury completeness
		K-mer completeness			Consensus quality (QV)
Sample	Assembly	Solid K-mers (assembly)	Solid K-mers (read-set)	Completeness (%)	Unique k-mers (assembly)	Shared k-mers (assembly-reads)	QV	Error rate
Hydrophis major	Primary	1150621903	1204286432	95.5439	32100	2166619742	61.5149	7.05515e-07
	Haplotype 1	1149371772	1204286432	95.4401	26759	2155445340	62.2828	5.91175e-07
	Haplotype 2	1055431109	1204286432	87.6395	22017	1876192495	62.5274	5.5881e-07
	Haplotypes 1/2	1191047351	1204286432	98.9007	48776	4031637835	62.3949	5.76113e-07
Hydrophis ornatus	Primary	1112664272	1143635517	97.2919	713896	1925320634	47.3182	1.85429e-05
Hydrophis curtus (West)	Primary	1111892442	1159090334	95.928	872757	1923802802	46.442	2.2688e-05
Hydrophis elegans	Contig	1119408286	1179298074	94.9216	14688259	2014807436	34.5797	0.000348361

## Sheet: S5 - Annotation statistics
Sample	Source	# Genes	# mRNA	# Exon	Avg. gene length	Avg. mRNA length	Avg. CDS length	# Gene (chromosome)	% on chromosome	# Gene symbol	# Functionally annotated
Hydrophis major	Funannotate	30425	34125	263912	25755	30956	1379	27805	91.389	10425	20683
Hydrophis curtus (East)	Funannotate	26730	30164	241845	28281	31679	1324	25914	96.947	10872	20063
Hydrophis cyanocinctus	Funannotate	27689	30750	239855	26546	29617	1284	26148	94.435	10960	20382
Hydrophis ornatus	Liftoff	27688	31299	250718	27315	30226	1370	27552	99.509	10184	19030
Hydrophis curtus (West)	Liftoff	27701	31307	250413	27155	30075	1368	27032	97.585	10168	19027
Hydrophis elegans	Liftoff	28381	31999	251833	26491	29380	1354			10218	19504
Notechis scutatus	NCBI	19770	31232	356055	33781	40973	1915
Pseudonaja textilis	NCBI	19358	31677	370411	35260	42371	1904
Thamnophis elegans	NCBI	18900	30876	368220	38982	45746	1899
Pantherophis guttatus	NCBI	19907	41701	527758	40157	60225	2020
Protobothrops mucrosquamatus	NCBI	20508	23351	221469	26634	28653	1556
Crotalus tigris	NCBI	19653	51661	744324	40830	61371	2312
Python bivittatus	NCBI	19806	32724	363462	28390	33469	1768

## Sheet: S6  - RM tables
Hydrophis major						Hydrophis ornatus						Hydrophis curtus (West)						Hydrophis elegans
Class	Sub-class	Count	bpMasked	%masked		Class	Sub-class	Count	bpMasked	%masked		Class	Sub-class	Count	bpMasked	%masked		Class	Sub-class	Count	bpMasked	%masked
ARTEFACT	Total	5	173	0		ARTEFACT	Total	4	167	0		ARTEFACT	Total	8	424	0		ARTEFACT	Total	6	291	0
DIRS	Total	153	35305	0		DNA	Total	3487563	440038629	22.79		DNA	Total	3579177	450785551	23.35		DIRS	Total	127	21086	0
DNA	Total	4021736	563799316	25.96			Helitron	1139811	171885245	8.92			Helitron	1161433	170765209	8.87		DNA	Total	3840874	532857579	26.38
	Helitron	1380904	231697794	10.69			DTC	880611	89734091	4.66			DTC	959401	100543406	5.22			Helitron	1300153	206241074	10.24
	DTA	579035	109337622	5.05			DTA	497274	82288827	4.27			DTA	485446	80892682	4.2			DTA	545812	121231430	6.02
	DTC	995047	107823133	4.98			DTM	627552	59137929	3.07			DTM	592630	57884981	3.01			DTC	932372	97053660	4.82
	DTM	647274	71788680	3.31			DTH	104130	11323460	0.59			DTT	121788	13242645	0.69			DTM	646278	67096441	3.33
	DTT	156689	16256299	0.75			Other	238185	25669077	1.28			Other	258479	27456628	1.36			DTT	128669	12091229	0.6
	Other	262787	26895788	1.18		LINE	Total	289906	66008765	3.41		LINE	Total	208222	43547053	2.25			Other	287590	29143745	1.37
LINE	Total	215559	39645255	1.81			CR1	135981	28572569	1.48			CR1	114658	24056792	1.25		LINE	Total	194005	36947485	1.81
	CR1	137911	28021022	1.29			L1	36027	9825959	0.51			L1	44011	9781938	0.51			CR1	109348	21425597	1.06
	L1	35249	4804219	0.22			Rex-Babar	13187	7682006	0.4			L2	33959	5769732	0.3			L1	40378	7725444	0.38
	L2	29637	3988648	0.18			RTE-BovB	28522	5591486	0.29			Dong-R4	10034	3488708	0.18			L2	31674	4871458	0.24
	Dong-R4	7362	2398979	0.11			L2	31690	4895431	0.25			I-Jockey	2353	279258	0.01			Dong-R4	7002	2492931	0.12
	I-Jockey	1967	268284	0.01			Other	44499	9441314	0.48			Other	3207	170625	0			I-Jockey	2320	258170	0.01
	Other	3433	164103	0		LTR	Total	982358	531413571	27.58		Penelope	Total	61584	17887391	0.93			Other	3283	173885	0
Penelope	Total	71121	19006515	0.86			Gypsy	492276	353883357	18.37			Rex-Babar	12253	7281102	0.38		Penelope	Total	67376	19791834	0.97
	Rex-Babar	13617	8393044	0.39			unknown	327652	92407940	4.8			RTE-BovB	24480	5000422	0.26			Rex-Babar	13076	8052900	0.4
	RTE-BovB	19419	4769960	0.22			Copia	138023	83634525	4.34			Penelope	15108	3410416	0.18			RTE-BovB	23025	5806217	0.29
	unknown	7247	2432340	0.11			ERV1	10892	653756	0.03			RTE-X	3296	772297	0.04			Penelope	17595	2726392	0.14
	Penelope	20943	1406757	0.06			ERVK	5782	292803	0.02			unknown	1787	715017	0.04			unknown	4609	1410491	0.07
	RTE-X	4726	1084777	0.05			Other	7733	541190	0.02			Other	4660	708137	0.03			RTE-X	4426	1091267	0.05
	Other	5169	919637	0.03		MITE	Total	315271	35969353	1.87		LTR	Total	1217523	526228420	27.32			Other	4645	704567	0.02
LTR	Total	1284715	571518361	26.37			DTA	267962	32741401	1.7			Gypsy	555853	310211084	16.11		LTR	Total	1063402	515173497	25.54
	Gypsy	607608	346425812	15.99			DTM	27000	1677507	0.09			unknown	437812	126452272	6.57			Gypsy	538568	304141532	15.09
	unknown	474050	118196979	5.46			DTC	17946	1396684	0.07			Copia	196843	87205674	4.53			Copia	163930	108590489	5.39
	Copia	175841	104793529	4.84			DTH	1634	106845	0.01			ERV1	11057	818266	0.04			unknown	336043	100951658	5.01
	ERV1	11287	746414	0.03			DTT	729	46916	0			DIRS	3872	597432	0.03			ERV1	11573	686378	0.03
	DIRS	3570	597846	0.03		Other	Total	39	2482	0			Other	12086	943692	0.04			Pao	3469	295763	0.01
	Other	12359	757781	0.02			DNA_virus	38	2428	0		MITE	Total	287350	31297688	1.63			Other	9819	507677	0.01
MITE	Total	318047	33511800	1.54			Other	1	54	0			DTA	227201	26095958	1.36		MITE	Total	305342	35301073	1.74
	DTA	253768	28803182	1.33		PLE	Total	3992	823587	0.04			DTM	40212	3684787	0.19			DTA	250889	31710051	1.57
	DTM	42022	3070197	0.14			Chlamys	3904	819273	0.04			DTC	17343	1337966	0.07			DTM	32387	2067065	0.1
	DTC	21350	1588883	0.07			Naiad	84	4085	0			DTH	1612	110138	0.01			DTC	20425	1400609	0.07
	DTH	582	29710	0			Hydra	4	229	0			DTT	982	68839	0			DTT	1264	92289	0
	DTT	325	19828	0		RC	Total	10195	808076	0.04		Other	Total	35	2276	0			DTH	377	31059	0
Other	Total	36	2039	0			Helitron	10049	802467	0.04		PLE	Total	3999	827556	0.04		Other	Total	39	2241	0
PLE	Total	4170	829126	0.04			Helitron-2	146	5609	0			Chlamys	3924	823747	0.04		PLE	Total	4489	928491	0.05
	Chlamys	4097	825300	0.04		Retroposon	Total	589	31359	0			Naiad	70	3554	0			Chlamys	4411	924540	0.05
	Naiad	69	3621	0			sno	225	9254	0			Hydra	5	255	0			Naiad	70	3530	0
	Hydra	4	205	0			SVA	106	7273	0		RC	Total	9877	781974	0.04			Hydra	8	421	0
RC	Total	10409	753820	0.03			L1-dep	75	5200	0			Helitron	9746	777231	0.04		RC	Total	10118	856780	0.04
	Helitron	10078	743987	0.03			RTE-derived	76	3887	0			Helitron-2	131	4743	0			Helitron	9975	852328	0.04
	Helitron-2	331	9833	0			L2-derived	63	3381	0		Retroposon	Total	660	33251	0			Helitron-2	143	4452	0
Retroposon	Total	610	30197	0			Other	44	2364	0			sno	237	9346	0		Retroposon	Total	560	29495	0
	sno	238	9159	0		SINE	Total	28464	3528153	0.18			SVA	133	8798	0			sno	208	7966	0
	SVA	109	7105	0			5S-Core-RTE	13770	1870508	0.1			L1-dep	63	4526	0			SVA	99	7308	0
	L1-dep	65	4310	0			tRNA-Sauria-RTE	5710	1062988	0.06			L2-derived	80	4217	0			L1-dep	69	4590	0
	RTE-derived	72	3380	0			SINE	1769	199447	0.01			RTE-derived	93	3823	0			L2-derived	70	3473	0
	L2-derived	56	2883	0			tRNA-Core-RTE	2402	152220	0.01			Other	54	2541	0			RTE-derived	75	3371	0
	Other	70	3360	0			MIR	1344	62297	0		SINE	Total	26934	3506574	0.17			Other	39	2787	0
SINE	Total	28082	3562377	0.15			Other	3469	180693	0			5S-Core-RTE	13598	1859259	0.1		SINE	Total	26492	3404041	0.15
	5S-Core-RTE	14022	1891167	0.09		Segmental	Total	8	491	0			tRNA-Sauria-RTE	6177	1150358	0.06			5S-Core-RTE	13734	1875331	0.09
	tRNA-Sauria-RTE	6022	1128038	0.05		Unknown	Total	53635	13848022	0.72			SINE	1810	202137	0.01			tRNA-Sauria-RTE	5546	1038279	0.05
	SINE	1846	217930	0.01			Unknown	53630	13847736	0.72			tRNA-Core-RTE	901	58431	0			SINE	1790	191270	0.01
	tRNA-Core-RTE	1570	99067	0			centromeric	3	197	0			MIR	849	42133	0			tRNA-Core-RTE	1038	65842	0
	MIR	1058	48627	0			TATE	2	89	0			Other	3599	194256	0			MIR	910	44106	0
	Other	3564	177548	0		Total	Total interspersed		1091661363	56.67		Segmental	Total	8	285	0			Other	3474	189213	0
Segmental	Total	8	401	0								TIR	Total	490	75757	0		Segmental	Total	3	178	0
TIR	Total	1322	185896	0.01								Unknown	Total	42468	7485588	0.39		TIR	Total	517	103250	0.01
Unknown	Total	217346	74023206	3.42									Unknown	42463	7485291	0.39		Unknown	Total	118758	24252671	1.2
	Unknown	217341	74022920	3.42									centromeric	3	208	0			Unknown	118752	24252348	1.2
	centromeric	3	197	0									TATE	2	89	0			centromeric	3	197	0
	TATE	2	89	0								Total	Total interspersed		1081674575	56.19			TATE	3	126	0
Total	Total interspersed		1306111708	60.28														Total	Total interspersed		1168789311	58.01

## Sheet: S7 - LAI
sample	Intact	Total	raw_LAI	LAI
Hydrophis major	0.0878	0.2973	29.53	23.9
Hydrophis curtus (West)	0.0976	0.3017	32.36	26.73
Hydrophis elegans	0.0882	0.2797	31.53	25.9
Hydrophis ornatus	0.0939	0.295	31.84	26.21

## Sheet: S8 - PhyloNet
Reticulations	Total log-probability	Network
0	-11635.5	(hydrophis_curtus_AG:1.0,((hydrophis_elegans:1.0,(hydrophis_cyanocinctus:1.0,hydrophis_curtus:1.0):0.30938172492997296):0.04240988179310139,(hydrophis_major:1.0,hydrophis_ornatus:1.0):0.1276415454491609):5.928408906984906);
1	-11104.8	(hydrophis_curtus_AG:1.0,((hydrophis_curtus:1.0)#H1:1.0,((hydrophis_major:1.0,hydrophis_ornatus:1.0):0.09177667852372214,(hydrophis_elegans:1.0,(hydrophis_cyanocinctus:1.0,#H1:1.0):0.6161581381264911):0.08197970958998581):1.544676682232109):5.92841048138435);
2	-10967.9	(hydrophis_curtus_AG:1.0,((((hydrophis_major:1.0,hydrophis_ornatus:1.0):0.09851948340223642,(hydrophis_elegans:1.0,((hydrophis_curtus:1.0)#H2:1.0,hydrophis_cyanocinctus:1.0):0.6943607539679436):0.09343330078167116):0.0011774181844964955)#H1:0.0011774181844964955,(#H1:5.934834035456075,#H2:1.0):0.08877190080098608):5.92841052470565);
3	-10917	(hydrophis_curtus_AG:1.0,((hydrophis_curtus:1.0)#H1:1.0,((((hydrophis_major:1.0,hydrophis_ornatus:1.0):0.10129230563344016,(hydrophis_elegans:1.0,(hydrophis_cyanocinctus:1.0,(#H1:1.0)#H3:1.0):5.934389829172776):0.12550173835366032):0.0011774181844964955)#H2:0.0011774181844964955,(#H2:0.001876051615072649,#H3:1.0):5.939170508889205):0.6724677064523483):5.928410426651216);
4	-10902.7	(hydrophis_curtus_AG:1.0,((hydrophis_curtus:1.0)#H1:1.0,((((hydrophis_cyanocinctus:1.0)#H3:1.0,#H1:1.0):0.8994422137073816)#H2:0.0011774181844964955,((((hydrophis_major:1.0,hydrophis_ornatus:1.0):0.10110101093001081,(#H3:1.0,hydrophis_elegans:1.0):0.42175722603651855):0.0011774181844964955)#H4:0.0011774181844964955,(#H4:0.020736316844428174,#H2:0.26256941295181424):5.927937908076285):0.5298147410…

## Sheet: S9 - Syri
Feature	Description	Genome	H. ornatus - H. major	H. major - H. curtus (West)	H. curtus (West) - H. curtus (East)	H. curtus (East) - H. cyanocinctus
SYN	Syntenic region	Reference	854 (1,510,834,750)	736 (1,531,235,001)	635 (1,495,430,448)	716 (1,511,520,676)
SYN	Syntenic region	Query	854 (1,493,594,283)	736 (1,538,131,648)	635 (1,484,048,445)	716 (1,507,457,352)
INV	Inverted region	Reference	467 (128,983,959)	463 (109,638,718)	370 (188,054,409)	478 (155,607,121)
INV	Inverted region	Query	467 (150,503,486)	463 (106,407,927)	370 (212,551,707)	478 (139,588,107)
TRANS	Translocated region	Reference	339 (13,830,220)	229 (17,592,674)	185 (29,061,551)	201 (45,379,051)
TRANS	Translocated region	Query	339 (13,556,763)	229 (17,749,852)	185 (29,431,035)	201 (44,661,492)
INVTR	Inverted transolcated region	Reference	392 (4,675,270)	207 (3,171,543)	225 (21,545,339)	216 (35,653,481)
INVTR	Inverted transolcated region	Query	392 (4,697,889)	207 (3,196,653)	225 (21,017,358)	216 (34,945,485)
DUP	Duplicated region	Reference	2109 (9,957,803)	257 (2,021,756)	453 (7,972,858)	331 (20,512,752)
DUP	Duplicated region	Query	2109 (9,925,629)	257 (1,969,390)	453 (8,004,558)	331 (20,408,178)
INVDP	Inverted duplicated region	Reference	1778 (8,101,969)	244 (3,189,549)	429 (13,286,131)	287 (5,393,874)
INVDP	Inverted duplicated region	Query	1778 (8,016,136)	244 (2,991,109)	429 (13,444,579)	287 (5,389,141)
NOTAL	Unaligned region	Reference	7195 (242,812,876)	3520 (300,723,809)	3205 (149,926,851)	3314 (141,783,693)
NOTAL	Unaligned region	Query	7195 (287,889,158)	3520 (220,935,494)	3205 (147,109,853)	3314 (132,277,764)
CPG	Copy gain (query)	Reference	332 (71,352)	315 (62,174)	253 (124,836)	288 (234,446)
CPG	Copy gain (query)	Query	332 (1,999,494)	315 (859,683)	253 (6,616,177)	288 (2,131,744)
HDR	Highly diverged region	Reference	15012 (641,119,210)	15156 (701,309,868)	11716 (427,861,447)	13373 (568,770,369)
HDR	Highly diverged region	Query	15012 (648,118,737)	15156 (705,950,203)	11716 (443,988,934)	13373 (547,713,407)
INS	Insertion (query)	Reference	522765 (0)	516107 (0)	855656 (0)	825598 (0)
INS	Insertion (query)	Query	522765 (26,574,400)	516107 (28,519,965)	855656 (32,141,654)	825598 (32,526,323)
SYNAL	Alignment in syntenic region	Reference	15028 (941,973,622)	14862 (883,903,945)	10441 (1,133,659,049)	11781 (1,032,619,995)
SYNAL	Alignment in syntenic region	Query	15028 (938,057,934)	14862 (886,385,086)	10441 (1,126,055,320)	11781 (1,032,678,794)
INVAL	Alignment in inverted region	Reference	1634 (60,981,315)	1783 (57,948,613)	2058 (129,749,783)	2081 (82,754,362)
INVAL	Alignment in inverted region	Query	1634 (60,935,445)	1783 (57,945,742)	2058 (129,217,234)	2081 (82,624,666)
TRANSAL	Alignment in translocated region	Reference	825 (9,457,988)	755 (11,555,778)	827 (24,736,992)	1270 (35,363,789)
TRANSAL	Alignment in translocated region	Query	825 (9,434,487)	755 (11,606,753)	827 (24,625,598)	1270 (35,296,770)
INVTRAL	Alignment in inverted translocated region	Reference	574 (3,818,012)	308 (2,684,711)	572 (16,967,305)	732 (26,679,846)
INVTRAL	Alignment in inverted translocated region	Query	574 (3,799,057)	308 (2,695,897)	572 (16,712,728)	732 (26,621,767)
DUPAL	Alignment in duplicated region	Reference	2858 (8,510,714)	335 (1,680,800)	705 (6,766,501)	769 (17,405,363)
DUPAL	Alignment in duplicated region	Query	2858 (8,517,236)	335 (1,674,637)	705 (6,767,792)	769 (17,453,581)
INVDPAL	Alignment in inverted duplicated region	Reference	2172 (6,884,359)	339 (2,363,037)	658 (11,875,231)	472 (4,667,167)
INVDPAL	Alignment in inverted duplicated region	Query	2172 (6,896,817)	339 (2,350,417)	658 (11,859,490)	472 (4,653,865)
CPL	Copy loss (query)	Reference	313 (744,759)	312 (3,688,263)	237 (1,026,304)	279 (2,264,040)
CPL	Copy loss (query)	Query	313 (40,743)	312 (40,073)	237 (36,045)	279 (166,896)
TDM	Tandem repeat	Reference	60 (10,433)	72 (20,793)	62 (25,368)	60 (29,421)
TDM	Tandem repeat	Query	60 (9,963)	72 (14,499)	62 (17,329)	60 (21,866)
DEL	Deletion (query)	Reference	516280 (30,768,813)	492011 (26,457,018)	520149 (40,806,710)	869703 (32,773,361)
DEL	Deletion (query)	Query	516280 (0)	492011 (0)	520149 (0)	869703 (0)
	Summary of Syri structrual annotations. Column values are in the format 'count (length)'. A summary of each columns values is below.
Feature	Type of structural variation
Description	Description of the feature
Genome	Indicates which genome the values refer to in the comparison. First genome in the column header is reference, second is query.
Reference - Query	Number of features and total length of feature in reference/query

## Sheet: S10 - OrthoFinder summary
Statistic	Value
Number of species	13
Number of genes	307264
Number of genes in orthogroups	296373
Number of unassigned genes	10891
Percentage of genes in orthogroups	96.5
Percentage of unassigned genes	3.5
Number of orthogroups	28147
Number of species-specific orthogroups	732
Number of genes in species-specific orthogroups	2396
Percentage of genes in species-specific orthogroups	0.8
Mean orthogroup size	10.5
Median orthogroup size	13
G50 (assigned genes)	13
G50 (all genes)	13
O50 (assigned genes)	8802
O50 (all genes)	9221
Number of orthogroups with all species present	13056
Number of single-copy orthogroups	8654

[truncated: 7 more sheets: S11 - Orthogroup summary, S12 - PAML dropout, S13 - BUSTED-PH, S14 - Marine PSG, S15 - RELAX LRT, S16 - PANTHER, S17 - REVIGO]
